# Supplementary material for: Sequence-Based Protein–Protein Interaction Prediction and Its Applications in Drug Discovery
Source: Cells. 2025 Sep 16;14(18):1449. doi: 10.3390/cells14181449 (PMC12468386; doi:10.3390/cells14181449)
Supplement: Supplementary file 1 [file cells-14-01449-s001.zip]

Archive with 1 entries (1 files):
- cells-3810438-supplementary.pdf
